# Supplementary material for: Comparative Analysis of the Genetic Diversity of Chilean Cultivated Potato Based on a Molecular Study of Authentic Herbarium Specimens and Present-Day Gene Bank Accessions
Source: Plants (Basel). 2022 Dec 31;12(1):174. doi: 10.3390/plants12010174 (PMC9823414; doi:10.3390/plants12010174)
Supplement: Supplementary file 1 [file plants-12-00174-s001.zip]

Archive with 6 entries (6 files):
- FigureS1.pdf
- FigureS2.pdf
- TableS1.pdf
- TableS2.pdf
- TableS3.pdf
- TableS4.pdf
